# Supplementary material for: Assessing Usefulness of the Dashboard Instrument to Review Equity (DIRE) Checklist to Evaluate Equity in Public Health Dashboards: Reliability Study
Source: JMIR Public Health Surveill. 2025 Dec 4;11:e71094. doi: 10.2196/71094 (PMC12677865; doi:10.2196/71094)
Supplement: Multimedia Appendix 3 [file publichealth-v11-e71094-s003.xlsx]

## Sheet: Sheet1
Region (Bureau of Econ Analysis)	State	Dashboard Reference Number
Far West	California	DB_1_FW
Mideast	Delaware	DB_2_ME
(Territory)	District of Columbia	DB_3_TY
Far West	Hawaii	DB_4_FW
Great Lakes	Indiana	DB_5_GL
Southeast	Louisiana	DB_6_SE
Mideast	Maryland	DB_7_ME
New England	Massachusetts	DB_8_NE
Plains	Missouri	DB_9_PL
Rocky Mountain	Montana	DB_10_RM
Far West	Nevada	DB_11_FW
New England	New Hampshire	DB_12_NE
Mideast	New Jersey	DB_13_ME
Mideast	New York	DB_14_ME
Plains	North Dakota	DB_15_PL
Great Lakes	Ohio	DB_16_GL
(Territory)	Puerto Rico	DB_17_TY
New England	Rhode Island	DB_18_NE
Plains	South Dakota	DB_19_PL
Southeast	Tennessee	DB_20_SE
Southwest	Texas	DB_21_SW
Rocky Mountain	Utah	DB_22_RM
Southeast	Virginia	DB_23_SE
Far West	Washington	DB_24_FW
Southeast	West Virginia	DB_25_SE
Rocky Mountain	Wyoming	DB_26_RM
